# Supplementary material for: c-Src Increases the Sensitivity to TKIs in the EGFR-Mutant Lung Adenocarcinoma
Source: Front Oncol. 2021 Jul 22;11:602900. doi: 10.3389/fonc.2021.602900 (PMC8339729; doi:10.3389/fonc.2021.602900)
Supplement: Supplementary file 2 [file DataSheet_2.zip]

Archive with 5 entries (5 files):
- Supplementary Table 1.DOCX
- Supplementary Table 2.XLSX
- Supplementary Table 3.XLSX
- Supplementary Table 4.XLSX
- Supplementary Table 5.XLSX
