# Supplementary material for: c-Src Increases the Sensitivity to TKIs in the EGFR-Mutant Lung Adenocarcinoma
Source: Front Oncol. 2021 Jul 22;11:602900. doi: 10.3389/fonc.2021.602900 (PMC8339729; doi:10.3389/fonc.2021.602900)
Supplement: Supplementary file 2 [file DataSheet_2.zip › Supplementary Table 2.XLSX]

## Sheet: Sheet1
Table S2. siRNA library for diverse proteins to modify c-Src activity in A549 cells
Diversity	c-Src activity
Casp-8	0.15
PIK3R1-N	0.7
PIK3R3-N	0.7
PIK3R2-N	0.8
PIK3R2-C	0.9
PIK3R1-C	0.8
PIK3R3-C	0.9
VAV1	0.9
VAV3	0.9
VAV2	1
PLCG2-C	1
PLCG1-C	1
CRK	0.8
CRKL	0.7
SOCS7	0.8
SOCS6	0.8
SOCS5	0.9
SOCS4	0.8
SOCS3	0.9
SOCS1	0.7
SOCS2	0.7
CISH	0.7
FAK	0.7
FGR	1
YES1	1
FYN	1
SRC	0.1
LCK	1
HCK	1
LYN	1
BLK	1
FRK	1
SLA	1
SLA2	1
ABL2	1
ABL1	1
INPPL1	0.7
SH2D1A	0.7
EAT2	0.9
DAPP1	1
SH2D3C	1
BCAR3	0.9
SH2D3A	0.9
FER	0.6
FES	0.6
E105251	0.9
SHB	1
E138606	1
E169291	1
SH2B	0.7
APS	0.9
LNK	0.7
SHC1	0.9
E185634	0.9
SHC3	0.8
RASA1-N	0.8
PLCG1-N	0.9
PLCG2-N	1
RASA1-C	1
RIN3	1
RIN2	1
RIN1	1
HER-4	0.9
HER-2	1
EGFR	0.8
TENC1	1
TENS1	1
TNS	0.7
CTEN	0.8
JAK1	1
JAK2	1
JAK3	0.8
BRDG1	0.7
E109111	1
STAT1	1
STAT4	1
STAT3	1
STAT2	1
STAT5a	1
STAT6	1
CHN1	0.8
CHN2	0.9
PTK6	0.9
E18941	1
TEC	0.8
BTK	1
ITK	1
TXK	1
BMX	1
LCP2	1
MIST	1
BLNK	1
SH3BP2	1
SYK-N	0.9
ZAP70-N	0.9
GRB14	0.7
GRB10	0.7
GRB7	0.7
ZAP70-C	1
SYK-C	1
MATK	1
CSK	0.8
GRB2	0.8
GRAP2	1
NCK1	1
NCK2	0.9
PTPN6-N	1
PTPN11-N	0.8
PTPN6-C	0.8
PTPN11-C	0.8
SH2D2A	1
HSH2D	1
