# Supplementary material for: c-Src Increases the Sensitivity to TKIs in the EGFR-Mutant Lung Adenocarcinoma
Source: Front Oncol. 2021 Jul 22;11:602900. doi: 10.3389/fonc.2021.602900 (PMC8339729; doi:10.3389/fonc.2021.602900)
Supplement: Supplementary file 2 [file DataSheet_2.zip › Supplementary Table 3.XLSX]

## Sheet: Sheet1
Table S3. Survival signaling inhibitors list
Inhibitor	Producer	Product name	Cat. No.	Target molecule and concentrations
MEK	MedChemExpress, MCE	PD0325901	391210-10-9	MEK IC50: 0.33 nM
MEK	MedChemExpress, MCE	Selumetinib (ARRY-142886, AZD6244)	606143-52-6	MEK1 IC50: 14 nM
MEK	MedChemExpress, MCE	AZD8330	869357-68-6	MEK1/MEK2, IC50: 7 nM
MEK	MedChemExpress, MCE	Cobimetinib (GDC-0973)	934660-93-2	MEK1 IC50: 4.2 nM
MEK	MedChemExpress, MCE	TAK-733	1035555-63-5	MEK IC50: 3.2 nM
MEK	Selleck	Pimasertib (AS703026)	S1475	MEK IC50: 5 nM
MEK	MedChemExpress, MCE	Trametinib (GSK1120212)	871700-17-3	MEK IC50: 2 nM
MEK	MedChemExpress, MCE	RO4987655	874101-00-5	MEK IC50: 5.2 nM
MEK	MedChemExpress, MCE	Dactolisib (BEZ235)	915019-65-7	MEK IC50: 4 nM
pan-PI3K	MedChemExpress, MCE	Copanlisib (BAY80–6946)	1032568-63-0	PI3Kα, PI3Kδ, PI3Kβ, PI3Kγ IC50: 3.7 nM
pan-PI3K	MedChemExpress, MCE	Pictilisib (GDC-0941)	957054-30-7	PI3Kα/PI3Kδ IC50: 3 nM
pan-PI3K	MedChemExpress, MCE	Taselisib (GDC-0032)	1282512-48-4	PI3Kα, PI3Kβ, PI3Kγ IC50: 0.97 nM
pan-PI3K	MedChemExpress, MCE	Buparlisib (BKM120)	944396-07-0	p110α, p110β, p110δ, p110γ IC50: 116 nM
pan-PI3K	MedChemExpress, MCE	Pilaralisib (XL147，SAR245408)	934526-89-3	PI3Kα, PI3Kβ, PI3Kγ, PI3Kδ IC50: 39 nM
pan-PI3K	MedChemExpress, MCE	Sonolisib (PX-866)	502632-66-8	PI3K IC50: 2.9 nM (p110α), 2.9 nM (p120γ), 2.9 nM (p110δ)
PI3K/mTOR	MedChemExpress, MCE	Dactolisib (NVP-BEZ235)	915019-65-7	p110α/γ/δ/β and mTOR IC50: 20.7 nM
PI3K/mTOR	MedChemExpress, MCE	Omipalisib (GSK2126458，GSK458)	1086062-66-9	p110α/β/δ/γ, mTORC1/2 IC50: 3 nM
PI3K/mTOR	MedChemExpress, MCE	Voxtalisib (XL765，SAR245409)	934493-76-2	p110α, p110β, p110γ, p110δ IC50: 160 nM，mTORC1, mTORC2, IC50: 160 nM
PI3K/mTOR	MedChemExpress, MCE	Apitolisib (GDC-0980)	1032754-93-0	PI3Kα/PI3Kβ/PI3Kδ/PI3Kγ IC50: 14 nM, mTOR IC50: 14 nM
PI3K/mTOR	MedChemExpress, MCE	Gedatolisib (PF-05212384，PKI-587)	1197160-78-3	PI3Kα, PI3Kγ, mTOR IC50: 5.4 nM
AKT	MedChemExpress, MCE	MK 2206	1032350-13-2	Akt1, Akt2, Akt3 IC50: 65 nM
AKT	MedChemExpress, MCE	Capivasertib (AZD5363)	1143532-39-1	Akt1, Akt2, Akt3 IC50: 7 nM
AKT	MedChemExpress, MCE	Ipatasertib (GDC-0068)	1001264-89-6	Akt1, Akt2, Akt3 IC50: 8 nM
AKT	MedChemExpress, MCE	Uprosertib (GSK2141795)	1047634-65-0	Akt1, Akt2, Akt3 IC50: 180 nM
