# Supplementary material for: c-Src Increases the Sensitivity to TKIs in the EGFR-Mutant Lung Adenocarcinoma
Source: Front Oncol. 2021 Jul 22;11:602900. doi: 10.3389/fonc.2021.602900 (PMC8339729; doi:10.3389/fonc.2021.602900)
Supplement: Supplementary file 2 [file DataSheet_2.zip › Supplementary Table 4.XLSX]

## Sheet: Sheet1
Table S4. Clinical characteristics of lung adenocarcinoma patients in PDXs
Patient ID	Age	Gender	Grade	TNM stage	Treatment	EGFR mutation	p-Src expression （IHC Score）	p-Casp8 expression （IHC Score）	Respons
G1	54	M	III	IV	Gefitinib	exon 19 deletion	positive(12)	positive(12)	pCR
G2	50	M	III	IIIC	Gefitinib	exon 21 L858R	positive(9)	positive(6)	PR
G3	48	M	II	IV	Gefitinib	exon 19 deletion	positive(9)	positive(8)	PR
G4	67	F	II	IV	Gefitinib	exon 21 L858R	positive(9)	positive(9)	PR
G5	74	F	II	IV	Gefitinib	exon 19 deletion	positive(9)	positive(9)	PR
G6	62	M	III	IIIC	Gefitinib	exon 21 L858R	positive(4)	positive(3)	SD
G7	45	F	III	IV	Erlotinib	exon 19 deletion	positive(3)	positive(2)	SD
G8	55	F	III	IV	Gefitinib	exon 19 deletion	positive(9)	positive(6)	PR
G9	58	F	III	IIIC	Erlotinib	exon 21 L858R	positive(9)	positive(8)	PR
G10	39	M	III	IIIC	Gefitinib	exon 19 deletion	positive(12)	positive(8)	PR
G11	67	M	III	IV	Gefitinib	exon 19 deletion	positive(9)	positive(12)	PR
R1	48	F	II	IV	Erlotinib	exon 21 L858R	positive(12)	positive(12)	PR
R2	53	M	II	IV	Gefitinib	exon 19 deletion	positive(3)	positive(2)	PD
