# Supplementary material for: c-Src Increases the Sensitivity to TKIs in the EGFR-Mutant Lung Adenocarcinoma
Source: Front Oncol. 2021 Jul 22;11:602900. doi: 10.3389/fonc.2021.602900 (PMC8339729; doi:10.3389/fonc.2021.602900)
Supplement: Supplementary file 2 [file DataSheet_2.zip › Supplementary Table 5.XLSX]

## Sheet: Sheet1
Table S5. Clinical characteristics of lung adenocarcinoma patients treated with TKIs and dasatinib
Patient ID	Age	Gender	Grade	TNM stage	Treatment	EGFR mutation	p-Src expression (IHC)	Respons
P1	50	F	III	IV	gefitinib+dasatinib	exon 19 deletion	Positive	PR
P2	55	M	III	IV	gefitinib+dasatinib	exon 21 L858R	Positive	PR
P3	49	M	II	IV	gefitinib+dasatinib	exon 19 deletion	Positive	pCR
P4	66	F	II	IV	erlotinib+dasatinib	exon 21 L858R	Positive	PR
P5	78	M	II	IV	gefitinib+dasatinib	exon 19 deletion	Positive	SD
P6	70	M	III	IV	gefitinib+dasatinib	exon 21 L858R	Positive	PR
P7	55	F	III	IV	erlotinib+dasatinib	exon 19 deletion	Positive	PR
P8	58	M	III	IV	gefitinib+dasatinib	exon 21 L858R	Positive	PR
P9	45	F	III	IV	gefitinib+dasatinib	exon 19 deletion	Positive	PR
P10	66	M	III	IV	gefitinib+dasatinib	exon 21 L858R	Positive	PR
P11	49	F	II	IV	erlotinib+dasatinib	exon 19 deletion	Positive	SD
